# Supplementary material for: Spore Powder of Paecilomyces hepiali Shapes Gut Microbiota to Relieve Exercise-Induced Fatigue in Mice
Source: Nutrients. 2022 Jul 20;14(14):2973. doi: 10.3390/nu14142973 (PMC9323605; doi:10.3390/nu14142973)
Supplement: Supplementary file 1 [file nutrients-14-02973-s001.zip]

Archive with 1 entries (1 files):
- nutrients-1819069-supplementary.pdf
